# Supplementary material for: Determinants of Prolonged Length of Hospital Stay of Patients with Atrial Fibrillation
Source: J Clin Med. 2021 Aug 20;10(16):3715. doi: 10.3390/jcm10163715 (PMC8396858; doi:10.3390/jcm10163715)
Supplement: Supplementary file 1 [file jcm-10-03715-s001.zip]

Archive with 1 entries (1 files):
- jcm-1305495-supplementary.pdf
